# Supplementary material for: Design of a new multiplex PCR assay for rice pathogenic bacteria detection and its application to infer disease incidence and detect co-infection in rice fields in Burkina Faso
Source: PLoS One. 2020 Apr 27;15(4):e0232115. doi: 10.1371/journal.pone.0232115 (PMC7185701; doi:10.1371/journal.pone.0232115)
Supplement: S1 Table — (XLSX) [file pone.0232115.s001.xlsx]

## Sheet: Feuil1
Strain_ID	Genus	Species	Pathovar	Country	Locality	GPS coordinates	Collection_Year	Reference_person	Reference_institution
15	Burkholderia	gladioli	na	Colombia	Saldaña	N 3°54'51.1" W 74°59'07.5"	2017	Dr Gilles Béna	FEDEARROZ
49	Burkholderia	gladioli	na	Colombia	Saldaña	N 3°54'51.1" W 74°59'07.5"	2017	Dr Gilles Béna	FEDEARROZ
128	Burkholderia	gladioli	na	Colombia	Saldaña	N 3°54'51.1" W 74°59'07.5"	2017	Dr Gilles Béna	FEDEARROZ
173	Burkholderia	gladioli	na	Colombia	Saldaña	N 3°54'51.1" W 74°59'07.5"	2017	Dr Gilles Béna	FEDEARROZ
3252	Burkholderia	gladioli	na	Colombia	Saldaña	N 3°54'51.1" W 74°59'07.5"	2017	Dr Gilles Béna	FEDEARROZ
CFBP3831	Burkholderia	glumae	na	Japan	na	na	1967	na	na
LMG2196	Burkholderia	glumae	na	Japan	na	na	1967	na	na
NCPPB3923	Burkholderia	glumae	na	Vietnam	na	na	1994	na	Nat.Inst. Pl. Prot,Vietnam
ARC0282	Pantoea	agglomerans	na	Nigeria	Ibadan	N 07° 29.3906' E 03°54.665'	2014	Dr Drissa Silue	AfricaRice
ARC0933	Pantoea	agglomerans	na	Togo	na	na	2015	Dr Drissa Silue	AfricaRice
ARC0982	Pantoea	agglomerans	na	Benin	AfricaRice	na	2016	Dr Drissa Silue	AfricaRice
ARC1000	Pantoea	agglomerans	na	Benin	AfricaRice	na	2016	Dr Drissa Silue	AfricaRice
ARC0022	Pantoea	ananatis	na	Benin	Gogounou	na	2011	Dr Drissa Silue	AfricaRice
ARC0315	Pantoea	ananatis	na	Burkina Faso	Bama	N 11°22' 12.0'' W 004°24' 58.1"	2013	Dr Drissa Silue	AfricaRice
ARC0593	Pantoea	ananatis	na	Burundi	AfricaRice	na	2015	Dr Drissa Silue	AfricaRice
ARC0010	Pantoea	stewarti	na	Nigeria	Ibadan	N 06°25.265 E 02°19.709	2013	Dr Drissa Silue	AfricaRice
ARC0903	Pantoea	stewarti	na	Benin	na	na	2015	Dr Drissa Silue	AfricaRice
UPB0526	Pseudomonas	fuscovaginae	na	Mexico	Codagem	na	1987	Dr Etienne Duveiller	na
UPB0735	Pseudomonas	fuscovaginae	na	Philipines	na	na	1986	Dr Etienne Duveiller	IRRI
UPB0736	Pseudomonas	fuscovaginae	na	Madagascar	na	na	1986	Dr Etienne Duveiller	na
UPB0898	Pseudomonas	fuscovaginae	na	Colombia	Dominica	na	na	Dr Zeigler	CIAT
ASP006	Sphingomonas	unknown	na	Benin	Tanguieta	na	2005	Dr Drissa Silue	AfricaRice
ASP026	Sphingomonas	unknown	na	Benin	Ilema	na	2013	Dr Drissa Silue	AfricaRice
ASP109	Sphingomonas	unknown	na	Burkina Faso	Bama	N 11°22'38.2'' W 04°24'49.0"	2013	Dr Drissa Silue	AfricaRice
ASP111	Sphingomonas	unknown	na	Mali	Longorola	N 11°23'08.6'' W 05°39'44.0"	2013	Dr Drissa Silue	AfricaRice
ASP116	Sphingomonas	unknown	na	Mali	Longorola	N 11°23'08.6'' W 05°39'44.0"	2013	Dr Drissa Silue	AfricaRice
ASP128	Sphingomonas	unknown	na	Mali	Selingue	N 11°38'47.6'' W 08°13'34.3"	2013	Dr Drissa Silue	AfricaRice
ASP160	Sphingomonas	unknown	na	Togo	Zozokondji	N 06°48'47.5'' E 00°52'12.5''	2013	Dr Drissa Silue	AfricaRice
ASP204	Sphingomonas	unknown	na	Togo	Agbonou	N 07°33'50.3'' E 01°09'01.9''	2013	Dr Drissa Silue	AfricaRice
ASP621	Sphingomonas	unknown	na	Nigeria	Ibadan	na	2015	Dr Drissa Silue	AfricaRice
ASP641	Sphingomonas	unknown	na	Nigeria	Ibadan	na	2015	Dr Drissa Silue	AfricaRice
V1-2	Sphingomonas	unknown	na	Burkina Faso	Bagre	N11.46338° W00.50287°	2016	Dr Issa Wonni	INERA
ABB027	Xanthomonas	oryzae	oryzae	Mali	Baguineda	N 12°37'47.2'' W 07°46'59.1"	2013	Dr Drissa Silue	AfricaRice
ABB037	Xanthomonas	oryzae	oryzae	Mali	Niono	N 14°17'47.2'' W 05°56'59.4"	2013	Dr Drissa Silue	AfricaRice
ABB042	Xanthomonas	oryzae	oryzae	Mali	Selingue	N 11°38'47.5'' W 08°13'35.0"	2014	Dr Drissa Silue	AfricaRice
ABB043	Xanthomonas	oryzae	oryzae	Mali	Selingue	N 11°38'47.5'' W 08°13'35.0"	2014	Dr Drissa Silue	AfricaRice
ABB044	Xanthomonas	oryzae	oryzae	Mali	Selingue	N 11°42'42.2'' W 08°12'22.7''	2014	Dr Drissa Silue	AfricaRice
BAI3	Xanthomonas	oryzae	oryzae	Burkina Faso	Bagre	N 11.46338° W 00.50287°	2003	Dr Issa Wonni	INERA
PXO099	Xanthomonas	oryzae	oryzae	Philippines	Los Baños	na	na	na	IRRI
BAI10	Xanthomonas	oryzae	oryzicola	Burkina Faso	Itenga	N 12°12'00.0" W 0°22'58.8"	2009	Dr Issa Wonni	INERA
BAI119	Xanthomonas	oryzae	oryzicola	Burkina Faso	Karfiguela	N 10°41'0.493' W 04°48'57.78''	2014	Dr Issa Wonni	INERA
BLS256	Xanthomonas	oryzae	oryzicola	Philippines	na	na	na	na	na
