# Supplementary material for: Design of a new multiplex PCR assay for rice pathogenic bacteria detection and its application to infer disease incidence and detect co-infection in rice fields in Burkina Faso
Source: PLoS One. 2020 Apr 27;15(4):e0232115. doi: 10.1371/journal.pone.0232115 (PMC7185701; doi:10.1371/journal.pone.0232115)
Supplement: S2 Table — (XLSX) [file pone.0232115.s002.xlsx]

## Sheet: data
Sample_ID	Site	Field_ID	Latitude	Longitude	Sampling_date	Plant	Sphingo_PCR1	Sphingo_PCR2	Sphingo_final	Xo_PCR1	Xo_PCR2	Xo_final	Panto_PCR1	Panto_PCR2	Panto_final
MP0740	Banzon	BZ02	11.32177	-4.80541	28/11/2016	BZ02-A1	1	1	1	0	0	0	0	0	0
MP0742	Banzon	BZ02	11.32177	-4.80541	28/11/2016	BZ02-A2	1	0	0	0	0	0	0	0	0
MP0744	Banzon	BZ02	11.32177	-4.80541	28/11/2016	BZ02-A3	0	0	0	0	0	0	0	0	0
MP0746	Banzon	BZ02	11.32177	-4.80541	28/11/2016	BZ02-A4	1	1	1	0	0	0	0	0	0
MP0748	Banzon	BZ02	11.32177	-4.80541	28/11/2016	BZ02-B1	1	1	1	0	0	0	0	0	0
MP0750	Banzon	BZ02	11.32177	-4.80541	28/11/2016	BZ02-B2	1	1	1	0	0	0	0	0	0
MP0752	Banzon	BZ02	11.32177	-4.80541	28/11/2016	BZ02-B3	0	0	0	0	0	0	0	0	0
MP0754	Banzon	BZ02	11.32177	-4.80541	28/11/2016	BZ02-B4	1	0	0	0	0	0	0	0	0
MP0756	Banzon	BZ02	11.32177	-4.80541	28/11/2016	BZ02-C1	1	1	1	0	0	0	0	0	0
MP0758	Banzon	BZ02	11.32177	-4.80541	28/11/2016	BZ02-C2	1	1	1	0	0	0	0	0	0
MP0760	Banzon	BZ02	11.32177	-4.80541	28/11/2016	BZ02-C3	0	0	0	0	0	0	0	0	0
MP0762	Banzon	BZ02	11.32177	-4.80541	28/11/2016	BZ02-C4	1	1	1	0	0	0	0	0	0
MP0764	Banzon	BZ02	11.32177	-4.80541	28/11/2016	BZ02-D1	1	1	1	0	0	0	0	0	0
MP0766	Banzon	BZ02	11.32177	-4.80541	28/11/2016	BZ02-D2	1	1	1	0	0	0	0	0	0
MP0768	Banzon	BZ02	11.32177	-4.80541	28/11/2016	BZ02-D3	1	1	1	0	0	0	0	0	0
MP0770	Banzon	BZ02	11.32177	-4.80541	28/11/2016	BZ02-D4	1	1	1	0	0	0	0	0	0
MP0772	Banzon	BZ04	11.32771	-4.80617	28/11/2016	BZ04-A1	1	1	1	0	0	0	0	0	0
MP0774	Banzon	BZ04	11.32771	-4.80617	28/11/2016	BZ04-A2	1	1	1	0	0	0	0	0	0
MP0776	Banzon	BZ04	11.32771	-4.80617	28/11/2016	BZ04-A3	1	1	1	0	0	0	0	0	0
MP0778	Banzon	BZ04	11.32771	-4.80617	28/11/2016	BZ04-A4	1	1	1	0	0	0	0	0	0
MP0780	Banzon	BZ04	11.32771	-4.80617	28/11/2016	BZ04-B1	1	1	1	0	0	0	0	0	0
MP0782	Banzon	BZ04	11.32771	-4.80617	28/11/2016	BZ04-B2	1	1	1	0	0	0	0	0	0
MP0784	Banzon	BZ04	11.32771	-4.80617	28/11/2016	BZ04-B3	1	1	1	0	0	0	0	0	0
MP0786	Banzon	BZ04	11.32771	-4.80617	28/11/2016	BZ04-B4	1	1	1	0	0	0	0	0	0
MP0788	Banzon	BZ04	11.32771	-4.80617	28/11/2016	BZ04-C1	1	1	1	0	0	0	0	0	0
MP0790	Banzon	BZ04	11.32771	-4.80617	28/11/2016	BZ04-C2	1	1	1	0	0	0	0	0	0
MP0792	Banzon	BZ04	11.32771	-4.80617	28/11/2016	BZ04-C3	1	1	1	0	0	0	0	0	0
MP0794	Banzon	BZ04	11.32771	-4.80617	28/11/2016	BZ04-C4	1	1	1	0	0	0	0	0	0
MP0796	Banzon	BZ04	11.32771	-4.80617	28/11/2016	BZ04-D1	1	1	1	0	0	0	0	0	0
MP0798	Banzon	BZ04	11.32771	-4.80617	28/11/2016	BZ04-D2	1	1	1	0	0	0	0	0	0
MP0800	Banzon	BZ04	11.32771	-4.80617	28/11/2016	BZ04-D3	1	1	1	0	0	0	0	0	0
MP0802	Banzon	BZ04	11.32771	-4.80617	28/11/2016	BZ04-D4	1	1	1	0	0	0	0	0	0
MP0804	Banzon	BZ06	11.33876	-4.79720	30/11/2016	BZ06-A1	1	1	1	0	0	0	0	0	0
MP0805	Banzon	BZ06	11.33876	-4.79720	30/11/2016	BZ06-A2	1	0	0	0	0	0	0	0	0
MP0806	Banzon	BZ06	11.33876	-4.79720	30/11/2016	BZ06-A3	1	1	1	0	0	0	0	0	0
MP0807	Banzon	BZ06	11.33876	-4.79720	30/11/2016	BZ06-A4	1	1	1	0	0	0	0	0	0
MP0808	Banzon	BZ06	11.33876	-4.79720	30/11/2016	BZ06-B1	0	0	0	0	0	0	0	0	0
MP0809	Banzon	BZ06	11.33876	-4.79720	30/11/2016	BZ06-B2	1	1	1	0	0	0	0	0	0
MP0810	Banzon	BZ06	11.33876	-4.79720	30/11/2016	BZ06-B3	1	1	1	0	0	0	0	0	0
MP0811	Banzon	BZ06	11.33876	-4.79720	30/11/2016	BZ06-B4	1	1	1	0	0	0	0	0	0
MP0812	Banzon	BZ06	11.33876	-4.79720	30/11/2016	BZ06-C1	1	1	1	1	1	1	0	0	0
MP0813	Banzon	BZ06	11.33876	-4.79720	30/11/2016	BZ06-C2	1	1	1	0	0	0	0	0	0
MP0814	Banzon	BZ06	11.33876	-4.79720	30/11/2016	BZ06-C3	1	1	1	0	0	0	0	0	0
MP0815	Banzon	BZ06	11.33876	-4.79720	30/11/2016	BZ06-C4	1	1	1	0	0	0	0	0	0
MP0816	Banzon	BZ06	11.33876	-4.79720	30/11/2016	BZ06-D1	1	1	1	1	1	1	0	0	0
MP0817	Banzon	BZ06	11.33876	-4.79720	30/11/2016	BZ06-D2	1	1	1	0	0	0	0	0	0
MP0818	Banzon	BZ06	11.33876	-4.79720	30/11/2016	BZ06-D3	1	1	1	1	1	1	0	0	0
MP0819	Banzon	BZ06	11.33876	-4.79720	30/11/2016	BZ06-D4	1	1	1	0	0	0	0	0	0
MP0820	Banzon	BZ07	11.33586	-4.80258	29/11/2016	BZ07-A1	1	1	1	0	0	0	0	0	0
MP0822	Banzon	BZ07	11.33586	-4.80258	29/11/2016	BZ07-A2	1	1	1	0	0	0	0	0	0
MP0824	Banzon	BZ07	11.33586	-4.80258	29/11/2016	BZ07-A3	1	1	1	0	0	0	0	0	0
MP0826	Banzon	BZ07	11.33586	-4.80258	29/11/2016	BZ07-A4	1	1	1	0	0	0	0	0	0
MP0828	Banzon	BZ07	11.33586	-4.80258	29/11/2016	BZ07-B1	1	1	1	0	0	0	0	0	0
MP0830	Banzon	BZ07	11.33586	-4.80258	29/11/2016	BZ07-B2	1	1	1	0	0	0	0	0	0
MP0832	Banzon	BZ07	11.33586	-4.80258	29/11/2016	BZ07-B3	1	1	1	0	0	0	0	0	0
MP0834	Banzon	BZ07	11.33586	-4.80258	29/11/2016	BZ07-B4	1	1	1	0	0	0	0	0	0
MP0836	Banzon	BZ07	11.33586	-4.80258	29/11/2016	BZ07-C1	1	1	1	0	0	0	0	0	0
MP0838	Banzon	BZ07	11.33586	-4.80258	29/11/2016	BZ07-C2	1	1	1	0	0	0	0	0	0
MP0840	Banzon	BZ07	11.33586	-4.80258	29/11/2016	BZ07-C3	1	0	0	0	0	0	0	0	0
MP0842	Banzon	BZ07	11.33586	-4.80258	29/11/2016	BZ07-C4	0	0	0	0	0	0	0	0	0
MP0844	Banzon	BZ07	11.33586	-4.80258	29/11/2016	BZ07-D1	1	1	1	0	0	0	0	0	0
MP0846	Banzon	BZ07	11.33586	-4.80258	29/11/2016	BZ07-D2	1	1	1	0	0	0	0	0	0
MP0848	Banzon	BZ07	11.33586	-4.80258	29/11/2016	BZ07-D3	1	1	1	0	0	0	0	0	0
MP0850	Banzon	BZ07	11.33586	-4.80258	29/11/2016	BZ07-D4	1	1	1	0	0	0	0	0	0
MP0852	Banzon	BZ09	11.33597	-4.79010	28/11/2016	BZ09-A1	1	1	1	0	0	0	0	0	0
MP0854	Banzon	BZ09	11.33597	-4.79010	28/11/2016	BZ09-A2	1	1	1	0	0	0	0	0	0
MP0856	Banzon	BZ09	11.33597	-4.79010	28/11/2016	BZ09-A3	1	1	1	0	0	0	0	0	0
MP0858	Banzon	BZ09	11.33597	-4.79010	28/11/2016	BZ09-A4	1	1	1	0	0	0	0	0	0
MP0860	Banzon	BZ09	11.33597	-4.79010	28/11/2016	BZ09-B1	0	0	0	0	0	0	0	0	0
MP0862	Banzon	BZ09	11.33597	-4.79010	28/11/2016	BZ09-B2	0	0	0	0	0	0	0	0	0
MP0864	Banzon	BZ09	11.33597	-4.79010	28/11/2016	BZ09-B3	1	1	1	0	0	0	0	0	0
MP0866	Banzon	BZ09	11.33597	-4.79010	28/11/2016	BZ09-B4	0	0	0	0	0	0	0	0	0
MP0868	Banzon	BZ09	11.33597	-4.79010	28/11/2016	BZ09-C1	1	1	1	0	0	0	0	0	0
MP0870	Banzon	BZ09	11.33597	-4.79010	28/11/2016	BZ09-C2	1	1	1	0	0	0	0	0	0
MP0872	Banzon	BZ09	11.33597	-4.79010	28/11/2016	BZ09-C3	1	1	1	0	0	0	0	0	0
MP0874	Banzon	BZ09	11.33597	-4.79010	28/11/2016	BZ09-C4	1	1	1	0	0	0	0	0	0
MP0876	Banzon	BZ09	11.33597	-4.79010	28/11/2016	BZ09-D1	1	1	1	0	0	0	0	0	0
MP0878	Banzon	BZ09	11.33597	-4.79010	28/11/2016	BZ09-D2	1	1	1	0	0	0	0	0	0
MP0880	Banzon	BZ09	11.33597	-4.79010	28/11/2016	BZ09-D3	1	1	1	0	0	0	0	0	0
MP0882	Banzon	BZ09	11.33597	-4.79010	28/11/2016	BZ09-D4	1	1	1	0	0	0	0	0	0
MP0884	Banzon	BZ10	11.33585	-4.80256	29/11/2016	BZ10-A1	1	0	0	0	0	0	0	0	0
MP0885	Banzon	BZ10	11.33585	-4.80256	29/11/2016	BZ10-A2	0	0	0	0	0	0	0	0	0
MP0886	Banzon	BZ10	11.33585	-4.80256	29/11/2016	BZ10-A3	1	1	1	0	0	0	0	0	0
MP0887	Banzon	BZ10	11.33585	-4.80256	29/11/2016	BZ10-A4	0	0	0	0	0	0	0	0	0
MP0888	Banzon	BZ10	11.33585	-4.80256	29/11/2016	BZ10-B1	0	0	0	0	0	0	0	0	0
MP0889	Banzon	BZ10	11.33585	-4.80256	29/11/2016	BZ10-B2	0	0	0	0	0	0	0	0	0
MP0890	Banzon	BZ10	11.33585	-4.80256	29/11/2016	BZ10-B3	1	1	1	1	1	1	0	0	0
MP0891	Banzon	BZ10	11.33585	-4.80256	29/11/2016	BZ10-B4	1	1	1	0	0	0	0	0	0
MP0892	Banzon	BZ10	11.33585	-4.80256	29/11/2016	BZ10-C1	1	1	1	0	0	0	0	0	0
MP0893	Banzon	BZ10	11.33585	-4.80256	29/11/2016	BZ10-C2	1	1	1	0	0	0	0	0	0
MP0894	Banzon	BZ10	11.33585	-4.80256	29/11/2016	BZ10-C3	1	1	1	0	0	0	0	0	0
MP0895	Banzon	BZ10	11.33585	-4.80256	29/11/2016	BZ10-C4	0	0	0	0	0	0	0	0	0
MP0896	Banzon	BZ10	11.33585	-4.80256	29/11/2016	BZ10-D1	0	0	0	0	0	0	0	0	0
MP0897	Banzon	BZ10	11.33585	-4.80256	29/11/2016	BZ10-D2	0	0	0	0	0	0	0	0	0
MP0898	Banzon	BZ10	11.33585	-4.80256	29/11/2016	BZ10-D3	1	1	1	0	0	0	0	0	0
MP0899	Banzon	BZ10	11.33585	-4.80256	29/11/2016	BZ10-D4	1	1	1	0	0	0	0	0	0
MP0900	Banzon	BZ11	11.33466	-4.79391	30/11/2016	BZ11-A1	0	0	0	0	0	0	0	0	0
MP0901	Banzon	BZ11	11.33466	-4.79391	30/11/2016	BZ11-A2	0	0	0	0	0	0	0	0	0
MP0902	Banzon	BZ11	11.33466	-4.79391	30/11/2016	BZ11-A3	1	1	1	0	0	0	0	0	0
MP0903	Banzon	BZ11	11.33466	-4.79391	30/11/2016	BZ11-A4	0	0	0	0	0	0	0	0	0
MP0904	Banzon	BZ11	11.33466	-4.79391	30/11/2016	BZ11-B1	1	1	1	0	0	0	0	0	0
MP0905	Banzon	BZ11	11.33466	-4.79391	30/11/2016	BZ11-B2	1	1	1	0	0	0	1	1	1
MP0906	Banzon	BZ11	11.33466	-4.79391	30/11/2016	BZ11-B3	1	1	1	0	0	0	0	0	0
MP0907	Banzon	BZ11	11.33466	-4.79391	30/11/2016	BZ11-B4	1	1	1	0	0	0	1	1	1
MP0908	Banzon	BZ11	11.33466	-4.79391	30/11/2016	BZ11-C1	1	1	1	0	0	0	0	0	0
MP0909	Banzon	BZ11	11.33466	-4.79391	30/11/2016	BZ11-C2	1	1	1	0	0	0	0	0	0
MP0910	Banzon	BZ11	11.33466	-4.79391	30/11/2016	BZ11-C3	1	1	1	0	0	0	0	0	0
MP0911	Banzon	BZ11	11.33466	-4.79391	30/11/2016	BZ11-C4	1	1	1	0	0	0	0	0	0
MP0912	Banzon	BZ11	11.33466	-4.79391	30/11/2016	BZ11-D1	1	1	1	0	0	0	0	0	0
MP0913	Banzon	BZ11	11.33466	-4.79391	30/11/2016	BZ11-D2	1	1	1	0	0	0	0	0	0
MP0914	Banzon	BZ11	11.33466	-4.79391	30/11/2016	BZ11-D3	1	1	1	0	0	0	0	0	0
MP0915	Banzon	BZ11	11.33466	-4.79391	30/11/2016	BZ11-D4	1	1	1	0	0	0	0	0	0
MP0916	Banzon	BZ12	11.33498	-4.79620	29/11/2016	BZ12-A1	1	1	1	0	0	0	0	0	0
MP0917	Banzon	BZ12	11.33498	-4.79620	29/11/2016	BZ12-A2	1	1	1	0	0	0	0	0	0
MP0918	Banzon	BZ12	11.33498	-4.79620	29/11/2016	BZ12-A3	1	1	1	0	0	0	0	0	0
MP0919	Banzon	BZ12	11.33498	-4.79620	29/11/2016	BZ12-A4	1	1	1	0	0	0	0	0	0
MP0920	Banzon	BZ12	11.33498	-4.79620	29/11/2016	BZ12-B1	1	1	1	1	1	1	0	0	0
MP0921	Banzon	BZ12	11.33498	-4.79620	29/11/2016	BZ12-B2	1	1	1	0	0	0	0	0	0
MP0922	Banzon	BZ12	11.33498	-4.79620	29/11/2016	BZ12-B3	1	1	1	0	0	0	0	0	0
MP0923	Banzon	BZ12	11.33498	-4.79620	29/11/2016	BZ12-B4	0	0	0	0	0	0	0	0	0
MP0924	Banzon	BZ12	11.33498	-4.79620	29/11/2016	BZ12-C1	0	0	0	0	0	0	0	0	0
MP0925	Banzon	BZ12	11.33498	-4.79620	29/11/2016	BZ12-C2	1	1	1	1	1	1	0	0	0
MP0926	Banzon	BZ12	11.33498	-4.79620	29/11/2016	BZ12-C3	1	1	1	0	0	0	0	0	0
MP0927	Banzon	BZ12	11.33498	-4.79620	29/11/2016	BZ12-C4	0	0	0	0	0	0	0	0	0
MP0928	Banzon	BZ12	11.33498	-4.79620	29/11/2016	BZ12-D1	1	1	1	0	0	0	0	0	0
MP0929	Banzon	BZ12	11.33498	-4.79620	29/11/2016	BZ12-D2	0	0	0	0	0	0	0	0	0
MP0930	Banzon	BZ12	11.33498	-4.79620	29/11/2016	BZ12-D3	1	1	1	1	1	1	0	0	0
MP0931	Banzon	BZ12	11.33498	-4.79620	29/11/2016	BZ12-D4	1	1	1	0	0	0	0	0	0
MP1015	Karfiguela	KA01	10.68456	-4.81424	11/10/2016	KA01-A1	0	0	0	0	0	0	0	0	0
MP1016	Karfiguela	KA01	10.68456	-4.81424	11/10/2016	KA01-A2	0	0	0	0	0	0	0	0	0
MP1017	Karfiguela	KA01	10.68456	-4.81424	11/10/2016	KA01-A3	0	0	0	0	0	0	0	0	0
MP1018	Karfiguela	KA01	10.68456	-4.81424	11/10/2016	KA01-A4	1	1	1	0	0	0	0	0	0
MP1019	Karfiguela	KA01	10.68456	-4.81424	11/10/2016	KA01-B1	1	1	1	0	0	0	0	0	0
MP1020	Karfiguela	KA01	10.68456	-4.81424	11/10/2016	KA01-B2	1	1	1	1	1	1	0	0	0
MP1021	Karfiguela	KA01	10.68456	-4.81424	11/10/2016	KA01-B3	1	1	1	1	1	1	0	0	0
MP1022	Karfiguela	KA01	10.68456	-4.81424	11/10/2016	KA01-B4	1	1	1	1	1	1	0	0	0
MP1023	Karfiguela	KA01	10.68456	-4.81424	11/10/2016	KA01-C1	1	1	1	1	1	1	0	0	0
MP1024	Karfiguela	KA01	10.68456	-4.81424	11/10/2016	KA01-C2	0	0	0	0	0	0	0	0	0
MP1025	Karfiguela	KA01	10.68456	-4.81424	11/10/2016	KA01-C3	0	0	0	0	0	0	0	0	0
MP1026	Karfiguela	KA01	10.68456	-4.81424	11/10/2016	KA01-C4	0	0	0	0	0	0	0	0	0
MP1027	Karfiguela	KA01	10.68456	-4.81424	11/10/2016	KA01-D1	0	0	0	1	1	1	0	0	0
MP1028	Karfiguela	KA01	10.68456	-4.81424	11/10/2016	KA01-D2	1	1	1	0	0	0	0	0	0
MP1029	Karfiguela	KA01	10.68456	-4.81424	11/10/2016	KA01-D3	1	1	1	1	1	1	0	0	0
MP1030	Karfiguela	KA01	10.68456	-4.81424	11/10/2016	KA01-D4	1	1	1	1	1	1	0	0	0
MP1031	Karfiguela	KA02	10.68983	-4.81142	24/11/2016	KA02-A1	0	0	0	0	0	0	0	0	0
MP1032	Karfiguela	KA02	10.68983	-4.81142	24/11/2016	KA02-A2	0	0	0	0	0	0	0	0	0
MP1033	Karfiguela	KA02	10.68983	-4.81142	24/11/2016	KA02-A3	1	1	1	0	0	0	0	0	0
MP1034	Karfiguela	KA02	10.68983	-4.81142	24/11/2016	KA02-A4	1	1	1	1	1	1	1	1	1
MP1035	Karfiguela	KA02	10.68983	-4.81142	24/11/2016	KA02-B1	1	1	1	0	0	0	0	0	0
MP1036	Karfiguela	KA02	10.68983	-4.81142	24/11/2016	KA02-B2	1	1	1	0	0	0	0	0	0
MP1037	Karfiguela	KA02	10.68983	-4.81142	24/11/2016	KA02-B3	1	1	1	0	0	0	0	0	0
MP1038	Karfiguela	KA02	10.68983	-4.81142	24/11/2016	KA02-B4	1	1	1	0	0	0	0	0	0
MP1039	Karfiguela	KA02	10.68983	-4.81142	24/11/2016	KA02-C1	0	0	0	0	0	0	0	0	0
MP1040	Karfiguela	KA02	10.68983	-4.81142	24/11/2016	KA02-C2	1	1	1	0	0	0	0	0	0
MP1041	Karfiguela	KA02	10.68983	-4.81142	24/11/2016	KA02-C3	1	1	1	0	0	0	0	0	0
MP1042	Karfiguela	KA02	10.68983	-4.81142	24/11/2016	KA02-C4	1	0	0	0	0	0	0	0	0
MP1043	Karfiguela	KA02	10.68983	-4.81142	24/11/2016	KA02-D1	1	1	1	0	0	0	0	0	0
MP1044	Karfiguela	KA02	10.68983	-4.81142	24/11/2016	KA02-D2	1	1	1	0	0	0	0	0	0
MP1045	Karfiguela	KA02	10.68983	-4.81142	24/11/2016	KA02-D3	1	0	0	0	0	0	0	0	0
MP1046	Karfiguela	KA02	10.68983	-4.81142	24/11/2016	KA02-D4	1	1	1	0	0	0	0	0	0
MP1063	Karfiguela	KA04	10.67783	-4.81326	25/10/2016	KA04-A1	0	0	0	0	0	0	0	0	0
MP1064	Karfiguela	KA04	10.67783	-4.81326	25/10/2016	KA04-A2	0	0	0	0	0	0	0	0	0
MP1065	Karfiguela	KA04	10.67783	-4.81326	25/10/2016	KA04-A3	1	1	1	0	0	0	0	0	0
MP1066	Karfiguela	KA04	10.67783	-4.81326	25/10/2016	KA04-A4	0	0	0	0	0	0	0	0	0
MP1067	Karfiguela	KA04	10.67783	-4.81326	25/10/2016	KA04-B1	0	0	0	0	0	0	0	0	0
MP1068	Karfiguela	KA04	10.67783	-4.81326	25/10/2016	KA04-B2	0	0	0	0	0	0	0	0	0
MP1069	Karfiguela	KA04	10.67783	-4.81326	25/10/2016	KA04-B3	1	1	1	0	0	0	0	0	0
MP1070	Karfiguela	KA04	10.67783	-4.81326	25/10/2016	KA04-B4	0	0	0	0	0	0	0	0	0
MP1071	Karfiguela	KA04	10.67783	-4.81326	25/10/2016	KA04-C1	0	0	0	0	0	0	0	0	0
MP1072	Karfiguela	KA04	10.67783	-4.81326	25/10/2016	KA04-C2	0	0	0	0	0	0	0	0	0
MP1073	Karfiguela	KA04	10.67783	-4.81326	25/10/2016	KA04-C3	0	0	0	0	0	0	0	0	0
MP1074	Karfiguela	KA04	10.67783	-4.81326	25/10/2016	KA04-C4	0	0	0	0	0	0	0	0	0
MP1075	Karfiguela	KA04	10.67783	-4.81326	25/10/2016	KA04-D1	0	0	0	0	0	0	0	0	0
MP1076	Karfiguela	KA04	10.67783	-4.81326	25/10/2016	KA04-D2	0	0	0	0	0	0	0	0	0
MP1077	Karfiguela	KA04	10.67783	-4.81326	25/10/2016	KA04-D3	0	0	0	0	0	0	0	0	0
MP1078	Karfiguela	KA04	10.67783	-4.81326	25/10/2016	KA04-D4	0	0	0	0	0	0	0	0	0
MP1079	Karfiguela	KA05	10.67638	-4.81547	25/10/2016	KA05-A1	1	1	1	1	1	1	0	0	0
MP1080	Karfiguela	KA05	10.67638	-4.81547	25/10/2016	KA05-A2	0	0	0	0	0	0	0	0	0
MP1081	Karfiguela	KA05	10.67638	-4.81547	25/10/2016	KA05-A3	1	1	1	0	0	0	0	0	0
MP1082	Karfiguela	KA05	10.67638	-4.81547	25/10/2016	KA05-A4	0	0	0	0	0	0	0	0	0
MP1083	Karfiguela	KA05	10.67638	-4.81547	25/10/2016	KA05-B1	1	1	1	1	1	1	0	0	0
MP1084	Karfiguela	KA05	10.67638	-4.81547	25/10/2016	KA05-B2	1	1	1	0	0	0	0	0	0
MP1085	Karfiguela	KA05	10.67638	-4.81547	25/10/2016	KA05-B3	1	1	1	0	0	0	0	0	0
MP1086	Karfiguela	KA05	10.67638	-4.81547	25/10/2016	KA05-B4	1	1	1	0	0	0	0	0	0
MP1087	Karfiguela	KA05	10.67638	-4.81547	25/10/2016	KA05-C1	0	0	0	0	0	0	0	0	0
MP1088	Karfiguela	KA05	10.67638	-4.81547	25/10/2016	KA05-C2	1	1	1	0	0	0	0	0	0
MP1089	Karfiguela	KA05	10.67638	-4.81547	25/10/2016	KA05-C3	1	1	1	0	0	0	0	0	0
MP1090	Karfiguela	KA05	10.67638	-4.81547	25/10/2016	KA05-C4	1	1	1	0	0	0	0	0	0
MP1091	Karfiguela	KA05	10.67638	-4.81547	25/10/2016	KA05-D1	1	1	1	0	0	0	0	0	0
MP1092	Karfiguela	KA05	10.67638	-4.81547	25/10/2016	KA05-D2	1	1	1	0	0	0	0	0	0
MP1093	Karfiguela	KA05	10.67638	-4.81547	25/10/2016	KA05-D3	0	0	0	0	0	0	0	0	0
MP1094	Karfiguela	KA05	10.67638	-4.81547	25/10/2016	KA05-D4	1	1	1	0	0	0	0	0	0
MP1095	Karfiguela	KA08	10.69159	-4.81106	24/11/2016	KA08-A1	0	0	0	0	0	0	0	0	0
MP1096	Karfiguela	KA08	10.69159	-4.81106	24/11/2016	KA08-A2	0	0	0	0	0	0	0	0	0
MP1097	Karfiguela	KA08	10.69159	-4.81106	24/11/2016	KA08-A3	0	0	0	0	0	0	0	0	0
MP1098	Karfiguela	KA08	10.69159	-4.81106	24/11/2016	KA08-A4	0	0	0	0	0	0	0	0	0
MP1099	Karfiguela	KA08	10.69159	-4.81106	24/11/2016	KA08-B1	0	0	0	0	0	0	0	0	0
MP1100	Karfiguela	KA08	10.69159	-4.81106	24/11/2016	KA08-B2	0	0	0	0	0	0	0	0	0
MP1101	Karfiguela	KA08	10.69159	-4.81106	24/11/2016	KA08-B3	0	0	0	0	0	0	0	0	0
MP1102	Karfiguela	KA08	10.69159	-4.81106	24/11/2016	KA08-B4	1	1	1	0	0	0	1	1	1
MP1103	Karfiguela	KA08	10.69159	-4.81106	24/11/2016	KA08-C1	1	0	0	0	0	0	0	0	0
MP1104	Karfiguela	KA08	10.69159	-4.81106	24/11/2016	KA08-C2	0	0	0	0	0	0	0	0	0
MP1105	Karfiguela	KA08	10.69159	-4.81106	24/11/2016	KA08-C3	0	1	0	0	0	0	0	0	0
MP1106	Karfiguela	KA08	10.69159	-4.81106	24/11/2016	KA08-C4	1	1	1	0	0	0	0	0	0
MP1107	Karfiguela	KA08	10.69159	-4.81106	24/11/2016	KA08-D1	1	1	1	0	0	0	0	0	0
MP1108	Karfiguela	KA08	10.69159	-4.81106	24/11/2016	KA08-D2	1	1	1	0	0	0	0	0	0
MP1109	Karfiguela	KA08	10.69159	-4.81106	24/11/2016	KA08-D3	0	0	0	0	0	0	0	0	0
MP1110	Karfiguela	KA08	10.69159	-4.81106	24/11/2016	KA08-D4	0	0	0	0	0	0	0	0	0
MP1111	Karfiguela	KA09	10.67446	-4.81811	11/10/2016	KA09-A1	0	0	0	0	0	0	0	0	0
MP1112	Karfiguela	KA09	10.67446	-4.81811	11/10/2016	KA09-A2	0	0	0	0	0	0	0	0	0
MP1113	Karfiguela	KA09	10.67446	-4.81811	11/10/2016	KA09-A3	1	1	1	0	0	0	0	0	0
MP1114	Karfiguela	KA09	10.67446	-4.81811	11/10/2016	KA09-A4	1	1	1	1	1	1	1	1	1
MP1115	Karfiguela	KA09	10.67446	-4.81811	11/10/2016	KA09-B1	0	0	0	0	0	0	0	0	0
MP1116	Karfiguela	KA09	10.67446	-4.81811	11/10/2016	KA09-B2	1	1	1	0	0	0	0	0	0
MP1117	Karfiguela	KA09	10.67446	-4.81811	11/10/2016	KA09-B3	0	0	0	0	0	0	0	0	0
MP1118	Karfiguela	KA09	10.67446	-4.81811	11/10/2016	KA09-B4	1	1	1	0	0	0	0	0	0
MP1119	Karfiguela	KA09	10.67446	-4.81811	11/10/2016	KA09-C1	0	0	0	0	0	0	0	0	0
MP1120	Karfiguela	KA09	10.67446	-4.81811	11/10/2016	KA09-C2	1	0	0	0	0	0	0	0	0
MP1121	Karfiguela	KA09	10.67446	-4.81811	11/10/2016	KA09-C3	0	0	0	0	0	0	0	0	0
MP1122	Karfiguela	KA09	10.67446	-4.81811	11/10/2016	KA09-C4	1	1	1	0	0	0	0	0	0
MP1123	Karfiguela	KA09	10.67446	-4.81811	11/10/2016	KA09-D1	1	1	1	0	0	0	0	0	0
MP1124	Karfiguela	KA09	10.67446	-4.81811	11/10/2016	KA09-D2	0	0	0	0	0	0	0	0	0
MP1125	Karfiguela	KA09	10.67446	-4.81811	11/10/2016	KA09-D3	1	1	1	0	0	0	0	0	0
MP1126	Karfiguela	KA09	10.67446	-4.81811	11/10/2016	KA09-D4	0	0	0	0	0	0	0	0	0
MP1127	Karfiguela	KA10	10.68654	-4.81141	10/10/2016	KA10-A1	1	1	1	0	0	0	0	0	0
MP1128	Karfiguela	KA10	10.68654	-4.81141	10/10/2016	KA10-A2	0	0	0	0	0	0	0	0	0
MP1129	Karfiguela	KA10	10.68654	-4.81141	10/10/2016	KA10-A3	1	1	1	0	0	0	0	0	0
MP1130	Karfiguela	KA10	10.68654	-4.81141	10/10/2016	KA10-A4	0	0	0	0	0	0	0	0	0
MP1131	Karfiguela	KA10	10.68654	-4.81141	10/10/2016	KA10-B1	0	0	0	0	0	0	0	0	0
MP1132	Karfiguela	KA10	10.68654	-4.81141	10/10/2016	KA10-B2	1	1	1	0	0	0	0	0	0
MP1133	Karfiguela	KA10	10.68654	-4.81141	10/10/2016	KA10-B3	0	0	0	0	0	0	0	0	0
MP1134	Karfiguela	KA10	10.68654	-4.81141	10/10/2016	KA10-B4	0	0	0	0	0	0	0	0	0
MP1135	Karfiguela	KA10	10.68654	-4.81141	10/10/2016	KA10-C1	0	0	0	0	0	0	0	0	0
MP1136	Karfiguela	KA10	10.68654	-4.81141	10/10/2016	KA10-C2	0	0	0	0	0	0	0	0	0
MP1137	Karfiguela	KA10	10.68654	-4.81141	10/10/2016	KA10-C3	0	0	0	0	0	0	0	0	0
MP1138	Karfiguela	KA10	10.68654	-4.81141	10/10/2016	KA10-C4	0	1	0	0	0	0	0	0	0
MP1139	Karfiguela	KA10	10.68654	-4.81141	10/10/2016	KA10-D1	0	0	0	0	0	0	0	0	0
MP1140	Karfiguela	KA10	10.68654	-4.81141	10/10/2016	KA10-D2	0	0	0	0	0	0	0	0	0
MP1141	Karfiguela	KA10	10.68654	-4.81141	10/10/2016	KA10-D3	0	0	0	1	0	0	0	0	0
MP1142	Karfiguela	KA10	10.68654	-4.81141	10/10/2016	KA10-D4	0	0	0	0	0	0	0	0	0
MP1143	Karfiguela	KA12	10.6850194	-4.81215	10/10/2016	KA12-A1	0	0	0	0	0	0	0	0	0
MP1144	Karfiguela	KA12	10.6850194	-4.81215	10/10/2016	KA12-A2	1	1	1	1	1	1	0	0	0
MP1145	Karfiguela	KA12	10.6850194	-4.81215	10/10/2016	KA12-A3	1	0	0	0	0	0	0	0	0
MP1146	Karfiguela	KA12	10.6850194	-4.81215	10/10/2016	KA12-A4	1	1	1	0	0	0	0	0	0
MP1147	Karfiguela	KA12	10.6850194	-4.81215	10/10/2016	KA12-B1	1	1	1	1	1	1	0	0	0
MP1148	Karfiguela	KA12	10.6850194	-4.81215	10/10/2016	KA12-B2	0	0	0	0	0	0	0	0	0
MP1149	Karfiguela	KA12	10.6850194	-4.81215	10/10/2016	KA12-B3	0	0	0	1	1	1	0	0	0
MP1150	Karfiguela	KA12	10.6850194	-4.81215	10/10/2016	KA12-B4	0	0	0	0	0	0	0	0	0
MP1151	Karfiguela	KA12	10.6850194	-4.81215	10/10/2016	KA12-C1	0	0	0	0	0	0	0	0	0
MP1152	Karfiguela	KA12	10.6850194	-4.81215	10/10/2016	KA12-C2	0	0	0	0	0	0	0	0	0
MP1153	Karfiguela	KA12	10.6850194	-4.81215	10/10/2016	KA12-C3	0	0	0	0	0	0	0	0	0
MP1154	Karfiguela	KA12	10.6850194	-4.81215	10/10/2016	KA12-C4	0	0	0	0	0	0	0	0	0
MP1155	Karfiguela	KA12	10.6850194	-4.81215	10/10/2016	KA12-D1	1	1	1	1	1	1	0	0	0
MP1156	Karfiguela	KA12	10.6850194	-4.81215	10/10/2016	KA12-D2	0	0	0	0	0	0	0	0	0
MP1157	Karfiguela	KA12	10.6850194	-4.81215	10/10/2016	KA12-D3	0	0	0	0	0	0	0	0	0
MP1158	Karfiguela	KA12	10.6850194	-4.81215	10/10/2016	KA12-D4	0	0	0	0	0	0	0	0	0

## Sheet: explanations
Sample_ID	Identification code of the sample (three leaves collected on a rice plant and dried)
Site	Irrigated perimeter of the considered sample
Field_ID	Identification of the sampled field (approx 20*20meters)
Latitude	Latitude of the sampled field
Longitude	Longitude of the sampled field
Sampling_date	Sampling date
Plant	Location of the plant within the 4*4 grid sampling scheme
Sphingo_PCR1	Result of the first multiplex PCR for Sphingomonas specific primers: presence (1) or absence (0)
Sphingo_PCR2	Result of the second multiplex PCR for Sphingomonas specific primers: presence (1) or absence (0)
Sphingo_final	Final result (integration of the two repliacted PCR) for Sphingomonas specific primers: presence (1) or absence (0)
Xo_PCR1	Result of the first multiplex PCR for Pantoea specific primers: presence (1) or absence (0)
Xo_PCR2	Result of the second multiplex PCR for Pantoea specific primers: presence (1) or absence (0)
Xo_final	Final result (integration of the two repliacted PCR) for Pantoea specific primers: presence (1) or absence (0)
Panto_PCR1	Result of the first multiplex PCR for Xanthomonas oryzae specific primers: presence (1) or absence (0)
Panto_PCR2	Result of the second multiplex PCR for Xanthomonas oryzae specific primers: presence (1) or absence (0)
Panto_final	Final result (integration of the two repliacted PCR) for Xanthomonas oryzae specific primers: presence (1) or absence (0)
